# Supplementary material for: Selective Stability Indicating Liquid Chromatographic Method Based on Quality by Design Framework and In Silico Toxicity Assessment for Infigratinib and Its Degradation Products
Source: Molecules. 2023 Nov 8;28(22):7476. doi: 10.3390/molecules28227476 (PMC10673276; doi:10.3390/molecules28227476)
Supplement: Supplementary file 1 [file molecules-28-07476-s001.zip]

Archive with 1 entries (1 files):
- molecules-2643385-supplementary.pdf
